# Supplementary material for: High Central Venous Pressure after Cardiac Surgery Might Depict Hemodynamic Deterioration Associated with Increased Morbidity and Mortality
Source: J Clin Med. 2021 Aug 31;10(17):3945. doi: 10.3390/jcm10173945 (PMC8432196; doi:10.3390/jcm10173945)
Supplement: Supplementary file 1 [file jcm-10-03945-s001.zip]

Archive with 1 entries (1 files):
- jcm-1353698-supplementary.pdf
